# Supplementary material for: High-Dosage NMN Promotes Ferroptosis to Suppress Lung Adenocarcinoma Growth through the NAM-Mediated SIRT1–AMPK–ACC Pathway
Source: Cancers (Basel). 2023 Apr 23;15(9):2427. doi: 10.3390/cancers15092427 (PMC10177531; doi:10.3390/cancers15092427)
Supplement: Supplementary file 1 [file cancers-15-02427-s001.zip]

Archive with 1 entries (1 files):
- cancers-2270516-supplementary.pdf
